# Supplementary material for: Regulation of Chromatin Accessibility by the Farnesoid X Receptor Is Essential for Circadian and Bile Acid Homeostasis In Vivo
Source: Cancers (Basel). 2022 Dec 15;14(24):6191. doi: 10.3390/cancers14246191 (PMC9777377; doi:10.3390/cancers14246191)
Supplement: Supplementary file 1 [file cancers-14-06191-s001.zip]

Archive with 1 entries (1 files):
- cancers-1891213-supplementary.pdf
